# Supplementary material for: Outcome of Different Sequencing and Assembly Approaches on the Detection of Plasmids and Localization of Antimicrobial Resistance Genes in Commensal Escherichia coli
Source: Microorganisms. 2021 Mar 14;9(3):598. doi: 10.3390/microorganisms9030598 (PMC8000739; doi:10.3390/microorganisms9030598)
Supplement: Supplementary file 1 [file microorganisms-09-00598-s001.zip]

Archive with 3 entries (3 files):
- SUPPLEMENT 6-PLASMID ANNOTATION.xls
- SUPPLEMENT 7-ASSEMBLY SEQUENCES.zip
- Supplementary_Material_REVISION.pdf
